# Supplementary material for: Nuclear Lamina Dysfunction and DNA Damage as Drivers of Premature Senescence in a Human Müller Glial Cell Model of Spinocerebellar Ataxia Type 7
Source: Int J Mol Sci. 2026 Jun 24;27(13):5714. doi: 10.3390/ijms27135714 (PMC13361445; doi:10.3390/ijms27135714)
Supplement: Supplementary file 1 [file ijms-27-05714-s001.zip]

Archive with 1 entries (1 files):
- ijms-4344525-supplementary.pdf
